# Supplementary material for: Modeling the spread of polio in an IPV-vaccinated population: lessons learned from the 2013 silent outbreak in southern Israel
Source: BMC Med. 2016 Jun 23;14:95. doi: 10.1186/s12916-016-0637-z (PMC4918056; doi:10.1186/s12916-016-0637-z)
Supplement: Additional file 2: — Stool Sample Data. (CSV 4 kb) [file 12916_2016_637_MOESM2_ESM.csv]

Sampling Date	Number of Samples Collected	Number of Positive Stool Samples	Survey
2/7/2013	18	1	1st
3/7/2013	27	1	1st
4/7/2013	63	1	1st
5/7/2013	10	0	1st
7/7/2013	44	3	1st
8/7/2013	112	8	1st
9/7/2013	80	7	1st
10/7/2013	92	3	1st
11/7/2013	50	1	1st
12/7/2013	2	0	1st
14/07/2013	83	11	1st
15/07/2013	65	4	1st
16/07/2013	45	1	1st
17/07/2013	56	4	1st
18/07/2013	25	1	1st
19/07/2013	10	0	1st
21/07/2013	32	1	1st
22/07/2013	23	0	1st
23/07/2013	29	1	1st
24/07/2013	29	3	1st
1/9/2013	14	2	2nd
2/9/2013	24	2	2nd
3/9/2013	10	0	2nd
8/9/2013	13	0	2nd
9/9/2013	13	2	2nd
10/9/2013	21	1	2nd
11/9/2013	12	0	2nd
12/9/2013	13	1	2nd
15/09/2013	15	0	2nd
16/09/2013	16	0	2nd
17/09/2013	12	1	2nd
22/09/2013	12	0	2nd
23/09/2013	8	0	2nd
24/09/2013	2	0	2nd
29/09/2013	18	0	2nd
30/09/2013	26	1	2nd
1/10/2013	22	1	2nd
2/10/2013	12	0	2nd
3/10/2013	14	1	2nd
6/10/2013	5	0	2nd
7/10/2013	10	1	2nd
8/10/2013	16	1	2nd
9/10/2013	15	1	2nd
10/10/2013	11	0	2nd
13/10/2013	33	1	2nd
14/10/2013	28	0	2nd
15/10/2013	11	0	2nd
16/10/2013	17	1	2nd
17/10/2013	30	1	2nd
20/10/2013	37	0	2nd
21/10/2013	31	0	2nd
22/10/2013	35	0	2nd
23/10/2013	31	0	2nd
24/10/2013	21	0	2nd
27/10/2013	30	1	2nd
28/10/2013	26	0	2nd
29/10/2013	24	1	2nd
30/10/2013	16	0	2nd
31/10/2013	21	0	2nd
3/11/2013	17	0	2nd
4/11/2013	23	0	2nd
5/11/2013	25	0	2nd
6/11/2013	8	0	2nd
7/11/2013	20	0	2nd
10/11/2013	22	1	2nd
11/11/2013	31	0	2nd
12/11/2013	24	0	2nd
13/11/2013	15	1	2nd
14/11/2013	14	0	2nd
17/11/2013	24	0	2nd
18/11/2013	11	0	2nd
19/11/2013	15	0	2nd
20/11/2013	17	0	2nd
21/11/2013	12	0	2nd
24/11/2013	12	0	2nd
25/11/2013	15	0	2nd
26/11/2013	9	0	2nd
27/11/2013	15	0	2nd
28/11/2013	17	0	2nd
1/12/2013	12	0	2nd
2/12/2013	14	0	2nd
3/12/2013	11	0	2nd
4/12/2013	14	0	2nd
5/12/2013	10	0	2nd
8/12/2013	9	0	2nd
9/12/2013	16	0	2nd
10/12/2013	14	0	2nd
11/12/2013	3	0	2nd
15/12/2013	5	0	2nd
16/12/2013	1	0	2nd
17/12/2013	3	0	2nd
18/12/2013	10	0	2nd
19/12/2013	11	0	2nd
22/12/2013	7	0	2nd
23/12/2013	9	0	2nd
24/12/2013	11	0	2nd
25/12/2013	11	0	2nd
26/12/2013	9	0	2nd
29/12/2013	9	0	2nd
30/12/2013	9	0	2nd
31/12/2013	5	0	2nd
1/1/2014	10	0	2nd
2/1/2014	15	0	2nd
5/1/2014	14	0	2nd
6/1/2014	9	0	2nd
7/1/2014	15	0	2nd
8/1/2014	9	0	2nd
12/1/2014	7	0	2nd
13/01/2014	26	0	2nd
14/01/2014	16	0	2nd
15/01/2014	5	0	2nd
16/01/2014	10	0	2nd
19/01/2014	8	0	2nd
20/01/2014	19	0	2nd
21/01/2014	7	0	2nd
22/01/2014	16	0	2nd
23/01/2014	19	0	2nd
26/01/2014	11	0	2nd
27/01/2014	8	0	2nd
28/01/2014	16	0	2nd
29/01/2014	18	0	2nd
30/01/2014	7	0	2nd
2/2/2014	8	0	2nd
3/2/2014	11	0	2nd
4/2/2014	13	0	2nd
5/2/2014	14	0	2nd
6/2/2014	12	0	2nd
9/2/2014	11	0	2nd
10/2/2014	6	0	2nd
11/2/2014	9	0	2nd
12/2/2014	10	0	2nd
13/02/2014	10	0	2nd
16/02/2014	2	0	2nd
17/02/2014	10	0	2nd
18/02/2014	8	0	2nd
19/02/2014	15	1	2nd
20/02/2014	20	0	2nd
23/02/2014	12	0	2nd
24/02/2014	7	0	2nd
25/02/2014	17	0	2nd
26/02/2014	12	0	2nd
27/02/2014	10	0	2nd
2/3/2014	14	0	2nd
3/3/2014	12	0	2nd
4/3/2014	11	0	2nd
5/3/2014	13	0	2nd
6/3/2014	6	0	2nd
9/3/2014	13	0	2nd
10/3/2014	15	0	2nd
11/3/2014	7	0	2nd
12/3/2014	6	0	2nd
13/03/2014	8	0	2nd
16/03/2014	11	0	2nd
17/03/2014	13	0	2nd
18/03/2014	10	0	2nd
19/03/2014	5	0	2nd
20/03/2014	13	0	2nd
23/03/2014	4	0	2nd
24/03/2014	14	0	2nd
25/03/2014	13	0	2nd
26/03/2014	9	0	2nd
27/03/2014	7	0	2nd
30/03/2014	12	0	2nd
31/03/2014	3	0	2nd
1/4/2014	9	0	2nd
2/4/2014	12	0	2nd
3/4/2014	7	0	2nd
6/4/2014	10	0	2nd
7/4/2014	17	0	2nd
8/4/2014	6	0	2nd
9/4/2014	17	0	2nd
10/4/2014	9	0	2nd
13/04/2014	8	0	2nd
16/04/2014	5	0	2nd
17/04/2014	9	0	2nd
22/04/2014	17	0	2nd
23/04/2014	8	0	2nd
24/04/2014	10	0	2nd
27/04/2014	18	0	2nd
28/04/2014	12	0	2nd
29/04/2014	18	0	2nd
30/04/2014	13	0	2nd
1/5/2014	10	0	2nd
4/5/2014	11	0	2nd
7/5/2014	19	0	2nd
8/5/2014	16	0	2nd
11/5/2014	14	0	2nd
12/5/2014	16	0	2nd
13/05/2014	15	0	2nd
14/05/2014	7	0	2nd
15/05/2014	10	0	2nd
18/05/2014	18	0	2nd
19/05/2014	11	0	2nd
20/05/2014	10	0	2nd
21/05/2014	30	0	2nd
22/05/2014	7	0	2nd
25/05/2014	7	0	2nd
26/05/2014	18	0	2nd
27/05/2014	11	0	2nd
28/05/2014	4	0	2nd
29/05/2014	4	0	2nd
1/6/2014	12	0	2nd
2/6/2014	16	0	2nd
5/6/2014	19	0	2nd
8/6/2014	10	0	2nd
9/6/2014	10	0	2nd
10/6/2014	10	0	2nd
11/6/2014	14	0	2nd
12/6/2014	10	0	2nd
15/06/2014	8	0	2nd
16/06/2014	13	0	2nd
17/06/2014	7	0	2nd
18/06/2014	7	0	2nd
19/06/2014	4	0	2nd
22/06/2014	11	0	2nd
23/06/2014	12	0	2nd
24/06/2014	11	0	2nd
25/06/2014	8	0	2nd
26/06/2014	9	0	2nd
